# Supplementary material for: Ocular Surface Characteristics in Pugs with Pigmentary Keratitis in the Canary Islands, Spain
Source: Animals (Basel). 2024 Feb 9;14(4):580. doi: 10.3390/ani14040580 (PMC10885891; doi:10.3390/ani14040580)
Supplement: Supplementary file 1 [file animals-14-00580-s001.zip]

Archive with 1 entries (1 files):
- animals-2754949-supplementary.pdf
